# Supplementary material for: A new large species of Myloplus (Characiformes, Serrasalmidae) from the Rio Madeira basin, Brazil
Source: Zookeys. 2016 Mar 7;(571):153–67. doi: 10.3897/zookeys.571.5983 (PMC4829807; doi:10.3897/zookeys.571.5983)
Supplement: XML Treatment for Myloplus zorroi [file zookeys.571.5983-treatment1.xml]

<!DOCTYPE tp:taxon-treatment
  PUBLIC "-//TaxonX//DTD Taxonomic Treatment Publishing DTD v0 20100105//EN" "tax-treatment-NSO.dtd">
<tp:taxon-treatment xmlns:tp="http://www.plazi.org/taxpub"><tp:treatment-meta><kwd-group><label>Taxon classification</label><kwd><named-content content-type="kingdom">Animalia</named-content></kwd><kwd><named-content content-type="order">Characiformes</named-content></kwd><kwd><named-content content-type="family">Serrasalmidae</named-content></kwd></kwd-group><mixed-citation publication-type="journal"><person-group><name><surname>Andrade</surname><given-names>Marcelo C.</given-names></name><name><surname>Jégu</surname><given-names>Michel</given-names></name><name><surname>Giarrizzo</surname><given-names>Tommaso</given-names></name></person-group><article-title>A new large species of <italic><tp:taxon-name><tp:taxon-name-part taxon-name-part-type="genus">Myloplus</tp:taxon-name-part></tp:taxon-name></italic> (<tp:taxon-name><tp:taxon-name-part taxon-name-part-type="order">Characiformes</tp:taxon-name-part></tp:taxon-name>, <tp:taxon-name><tp:taxon-name-part taxon-name-part-type="family">Serrasalmidae</tp:taxon-name-part></tp:taxon-name>) from the Rio Madeira basin, Brazil</article-title><source>Zookeys</source><day>7</day><month>3</month><year>2016</year><volume>2016</volume><issue>571</issue><fpage>153</fpage><lpage>167</lpage><pub-id pub-id-type="doi">10.3897/zookeys.571.5983</pub-id></mixed-citation></tp:treatment-meta><tp:nomenclature><tp:taxon-name>
            <tp:taxon-name-part taxon-name-part-type="genus">Myloplus</tp:taxon-name-part>
            <tp:taxon-name-part taxon-name-part-type="species">zorroi</tp:taxon-name-part>
            <object-id xmlns:xlink="http://www.w3.org/1999/xlink" content-type="zoobank" xlink:type="simple">http://zoobank.org/DE77D64E-F9F7-4361-9741-B1E69ECF570B</object-id>
          </tp:taxon-name><tp:taxon-status xmlns:xlink="http://www.w3.org/1999/xlink" xlink:type="simple">sp. n.</tp:taxon-status><xref ref-type="fig" rid="F1">Figures 1a, b</xref><xref ref-type="fig" rid="F2">; 2</xref><xref ref-type="fig" rid="F4">and 4a, b, c</xref><xref ref-type="table" rid="T1">; Table 1</xref><tp:nomenclature-citation-list><tp:nomenclature-citation><tp:taxon-name><tp:taxon-name-part taxon-name-part-type="genus">Tometes</tp:taxon-name-part>
              </tp:taxon-name><comment> sp.: <xref ref-type="bibr" rid="B4">Camargo and Giarrizzo 2007</xref>: 294 [Checklist of fish species of the Marmelos Conservation Area (BX044)].</comment></tp:nomenclature-citation></tp:nomenclature-citation-list></tp:nomenclature><tp:treatment-sec sec-type="Holotype"><title>Holotype.</title><p>
            <named-content xmlns:xlink="http://www.w3.org/1999/xlink" content-type="dwc:institutional_code" xlink:type="simple">
              <named-content content-type="dwc:institutional_code" xlink:type="simple">INPA</named-content>
            </named-content> 50880 (326.2 mm <abbrev xmlns:xlink="http://www.w3.org/1999/xlink" xlink:title="standard length" xlink:type="simple">SL</abbrev>), Amazonas, Apuí, Corredeira dos Periquitos, Rio Aripuanã, <named-content xmlns:xlink="http://www.w3.org/1999/xlink" content-type="dwc:verbatimCoordinates" xlink:type="simple">07°17'19.8"S, 60°38'10.0"W</named-content>, 19 November 2014, Machado V. N. et al.</p><p>Paratypes. All from Brazil. <named-content xmlns:xlink="http://www.w3.org/1999/xlink" content-type="dwc:institutional_code" xlink:type="simple"><named-content content-type="dwc:institutional_code" xlink:type="simple">INPA</named-content></named-content> 50868 (3 specimens 183.8–339.5 mm <abbrev xmlns:xlink="http://www.w3.org/1999/xlink" xlink:title="standard length" xlink:type="simple">SL</abbrev>), collected with holotype. <named-content xmlns:xlink="http://www.w3.org/1999/xlink" content-type="dwc:institutional_code" xlink:type="simple">MPEG</named-content> 30680 (1 specimen 351.1 mm <abbrev xmlns:xlink="http://www.w3.org/1999/xlink" xlink:title="standard length" xlink:type="simple">SL</abbrev>), Mato Grosso, Aripuanã, downstream of Salto de Dardanelos, Rio Aripuanã, <named-content xmlns:xlink="http://www.w3.org/1999/xlink" content-type="dwc:verbatimCoordinates" xlink:type="simple">10°09'46.5"S, 59°26'54.9"W</named-content>, 12 December 2014, V. Machado. <named-content xmlns:xlink="http://www.w3.org/1999/xlink" content-type="dwc:institutional_code" xlink:type="simple">MPEG</named-content> 30663 (1 specimen 244.5 mm <abbrev xmlns:xlink="http://www.w3.org/1999/xlink" xlink:title="standard length" xlink:type="simple">SL</abbrev>), <named-content xmlns:xlink="http://www.w3.org/1999/xlink" content-type="dwc:institutional_code" xlink:type="simple"><named-content content-type="dwc:institutional_code" xlink:type="simple">INPA</named-content></named-content> 48546 (1 specimen 249.9 mm <abbrev xmlns:xlink="http://www.w3.org/1999/xlink" xlink:title="standard length" xlink:type="simple">SL</abbrev>), and <named-content xmlns:xlink="http://www.w3.org/1999/xlink" content-type="dwc:institutional_code" xlink:type="simple">ZUEC</named-content> 10776, (1 specimen 246.5 mm <abbrev xmlns:xlink="http://www.w3.org/1999/xlink" xlink:title="standard length" xlink:type="simple">SL</abbrev>), Brazil, Amazonas, Novo Aripuanã, Parque Nacional dos Campos Amazônicos, Rio Roosevelt, Madeira Basin, <named-content xmlns:xlink="http://www.w3.org/1999/xlink" content-type="dwc:verbatimCoordinates" xlink:type="simple">8°11'51"S, 60°58'19.2"W</named-content>, October 2003, M. Camargo–Zorro &amp; T. Giarrizzo.</p><!--PageBreak--></tp:treatment-sec><tp:treatment-sec sec-type="Diagnosis"><title>Diagnosis.</title><p>
            <italic><tp:taxon-name><tp:taxon-name-part taxon-name-part-type="genus">Myloplus</tp:taxon-name-part> <tp:taxon-name-part taxon-name-part-type="species">zorroi</tp:taxon-name-part></tp:taxon-name></italic> sp. n. can be distinguished from its congeners by the absence of abdominal keel and the prepelvic serrae formed by 13–19 low spines (Fig. <xref ref-type="fig" rid="F2">2</xref>), in contrast to a well-marked abdominal keel and prepelvic serrae of more than 20 high spines. The new species is distinguished from <italic><tp:taxon-name><tp:taxon-name-part taxon-name-part-type="genus">Myloplus</tp:taxon-name-part> <tp:taxon-name-part taxon-name-part-type="species">asterias</tp:taxon-name-part></tp:taxon-name></italic>, <italic><tp:taxon-name><tp:taxon-name-part taxon-name-part-type="genus">Myloplus</tp:taxon-name-part> <tp:taxon-name-part taxon-name-part-type="species">levis</tp:taxon-name-part></tp:taxon-name></italic>, and <italic><tp:taxon-name><tp:taxon-name-part taxon-name-part-type="genus">Myloplus</tp:taxon-name-part> <tp:taxon-name-part taxon-name-part-type="species">torquatus</tp:taxon-name-part></tp:taxon-name></italic> by the presences of fewer branched dorsal-fin rays (20–22 versus 23 or greater), and from <italic><tp:taxon-name><tp:taxon-name-part taxon-name-part-type="genus">Myloplus</tp:taxon-name-part> <tp:taxon-name-part taxon-name-part-type="species">arnoldi</tp:taxon-name-part></tp:taxon-name></italic>, <italic><tp:taxon-name><tp:taxon-name-part taxon-name-part-type="genus">Myloplus</tp:taxon-name-part> <tp:taxon-name-part taxon-name-part-type="species">ternetzi</tp:taxon-name-part></tp:taxon-name></italic>, and <italic><tp:taxon-name><tp:taxon-name-part taxon-name-part-type="genus">Myloplus</tp:taxon-name-part> <tp:taxon-name-part taxon-name-part-type="species">torquatus</tp:taxon-name-part></tp:taxon-name></italic> by having a greater number of branched anal-fin rays (32–34 versus 31 or fewer). <italic><tp:taxon-name><tp:taxon-name-part taxon-name-part-type="genus">Myloplus</tp:taxon-name-part> <tp:taxon-name-part taxon-name-part-type="species">zorroi</tp:taxon-name-part></tp:taxon-name></italic> differs significantly from <italic><tp:taxon-name><tp:taxon-name-part taxon-name-part-type="genus">Myloplus</tp:taxon-name-part> <tp:taxon-name-part taxon-name-part-type="species">lobatus</tp:taxon-name-part></tp:taxon-name></italic>, <italic><tp:taxon-name><tp:taxon-name-part taxon-name-part-type="genus">Myloplus</tp:taxon-name-part> <tp:taxon-name-part taxon-name-part-type="species">schomburgkii</tp:taxon-name-part></tp:taxon-name></italic>, and <italic><tp:taxon-name><tp:taxon-name-part taxon-name-part-type="genus">Myloplus</tp:taxon-name-part> <tp:taxon-name-part taxon-name-part-type="species">rhomboidalis</tp:taxon-name-part></tp:taxon-name></italic> by having two rows of premaxillary <!--PageBreak-->teeth forming a slight arc (e.g., Fig. <xref ref-type="fig" rid="F3">3a</xref>) versus two rows of premaxillary teeth forming a shape that resembles the uppercase letter “A” (Fig. <xref ref-type="fig" rid="F3">3b</xref>). The shorter dorsal-fin base (27.6–30.1% of <abbrev xmlns:xlink="http://www.w3.org/1999/xlink" xlink:title="standard length" xlink:type="simple">SL</abbrev> versus 31.8% of <abbrev xmlns:xlink="http://www.w3.org/1999/xlink" xlink:title="standard length" xlink:type="simple">SL</abbrev> or higher), and the larger interdorsal distance (11.4–12.7% of <abbrev xmlns:xlink="http://www.w3.org/1999/xlink" xlink:title="standard length" xlink:type="simple">SL</abbrev> versus 10.8% of <abbrev xmlns:xlink="http://www.w3.org/1999/xlink" xlink:title="standard length" xlink:type="simple">SL</abbrev> or lower) are useful to distinguish <italic><tp:taxon-name><tp:taxon-name-part taxon-name-part-type="genus">Myloplus</tp:taxon-name-part> <tp:taxon-name-part taxon-name-part-type="species">zorroi</tp:taxon-name-part></tp:taxon-name></italic> <!--PageBreak-->from <italic><tp:taxon-name><tp:taxon-name-part taxon-name-part-type="genus">Myloplus</tp:taxon-name-part> <tp:taxon-name-part taxon-name-part-type="species">asterias</tp:taxon-name-part></tp:taxon-name></italic>, <italic><tp:taxon-name><tp:taxon-name-part taxon-name-part-type="genus">Myloplus</tp:taxon-name-part> <tp:taxon-name-part taxon-name-part-type="species">levis</tp:taxon-name-part></tp:taxon-name></italic>, <italic><tp:taxon-name><tp:taxon-name-part taxon-name-part-type="genus">Myloplus</tp:taxon-name-part> <tp:taxon-name-part taxon-name-part-type="species">ternetzi</tp:taxon-name-part></tp:taxon-name></italic>, and <italic><tp:taxon-name><tp:taxon-name-part taxon-name-part-type="genus">Myloplus</tp:taxon-name-part> <tp:taxon-name-part taxon-name-part-type="species">torquatus</tp:taxon-name-part></tp:taxon-name></italic>. Furthermore, the new species differs from <italic><tp:taxon-name><tp:taxon-name-part taxon-name-part-type="genus">Myloplus</tp:taxon-name-part> <tp:taxon-name-part taxon-name-part-type="species">ternetzi</tp:taxon-name-part></tp:taxon-name></italic> by the presence of a pair of symphyseal teeth versus their absence. The smaller vertical diameter of the eye (27.3–35.4% of <abbrev xmlns:xlink="http://www.w3.org/1999/xlink" xlink:title="head length" xlink:type="simple">HL</abbrev> versus 35.5% of <abbrev xmlns:xlink="http://www.w3.org/1999/xlink" xlink:title="head length" xlink:type="simple">HL</abbrev> or greater) separates <italic><tp:taxon-name><tp:taxon-name-part taxon-name-part-type="genus">Myloplus</tp:taxon-name-part> <tp:taxon-name-part taxon-name-part-type="species">zorroi</tp:taxon-name-part></tp:taxon-name></italic> from <italic><tp:taxon-name><tp:taxon-name-part taxon-name-part-type="genus">Myloplus</tp:taxon-name-part> <tp:taxon-name-part taxon-name-part-type="species">arnoldi</tp:taxon-name-part></tp:taxon-name></italic>, <italic><tp:taxon-name><tp:taxon-name-part taxon-name-part-type="genus">Myloplus</tp:taxon-name-part> <tp:taxon-name-part taxon-name-part-type="species">asterias</tp:taxon-name-part></tp:taxon-name></italic>, <italic><tp:taxon-name><tp:taxon-name-part taxon-name-part-type="genus">Myloplus</tp:taxon-name-part> <tp:taxon-name-part taxon-name-part-type="species">levis</tp:taxon-name-part></tp:taxon-name></italic>, <italic><tp:taxon-name><tp:taxon-name-part taxon-name-part-type="genus">Myloplus</tp:taxon-name-part> <tp:taxon-name-part taxon-name-part-type="species">lobatus</tp:taxon-name-part></tp:taxon-name></italic>, and <italic><tp:taxon-name><tp:taxon-name-part taxon-name-part-type="genus">Myloplus</tp:taxon-name-part> <tp:taxon-name-part taxon-name-part-type="species">ternetzi</tp:taxon-name-part></tp:taxon-name></italic>. <italic><tp:taxon-name><tp:taxon-name-part taxon-name-part-type="genus">Myloplus</tp:taxon-name-part> <tp:taxon-name-part taxon-name-part-type="species">zorroi</tp:taxon-name-part></tp:taxon-name></italic> is additionally distinguished from <italic><tp:taxon-name><tp:taxon-name-part taxon-name-part-type="genus">Myloplus</tp:taxon-name-part> <tp:taxon-name-part taxon-name-part-type="species">arnoldi</tp:taxon-name-part></tp:taxon-name></italic> and <italic><tp:taxon-name><tp:taxon-name-part taxon-name-part-type="genus">Myloplus</tp:taxon-name-part> <tp:taxon-name-part taxon-name-part-type="species">torquatus</tp:taxon-name-part></tp:taxon-name></italic> by having a greater number of total vertebrae (40–41 versus 37 or less), by having anterior dorsal-fin rays lacking pigmentation (versus strongly dark pigmented anterior dorsal-fin rays in <italic><tp:taxon-name><tp:taxon-name-part taxon-name-part-type="genus">Myloplus</tp:taxon-name-part> <tp:taxon-name-part taxon-name-part-type="species">arnoldi</tp:taxon-name-part></tp:taxon-name></italic>), and the presence of a diffuse dark band at caudal-fin distal border (versus the presence of a well-defined dark band in <italic><tp:taxon-name><tp:taxon-name-part taxon-name-part-type="genus">Myloplus</tp:taxon-name-part> <tp:taxon-name-part taxon-name-part-type="species">arnoldi</tp:taxon-name-part></tp:taxon-name></italic>). The elongated fontanel with similarly sized anterior and posterior portions (versus very short posterior fontanel and rounded anterior fontanel) further distinguishes <italic><tp:taxon-name><tp:taxon-name-part taxon-name-part-type="genus">Myloplus</tp:taxon-name-part> <tp:taxon-name-part taxon-name-part-type="species">zorroi</tp:taxon-name-part></tp:taxon-name></italic> from <italic><tp:taxon-name><tp:taxon-name-part taxon-name-part-type="genus">Myloplus</tp:taxon-name-part> <tp:taxon-name-part taxon-name-part-type="species">asterias</tp:taxon-name-part></tp:taxon-name></italic>.</p><fig id="F1" position="float" orientation="portrait"><label>Figure 1.</label><caption><p>
          <italic><tp:taxon-name><tp:taxon-name-part taxon-name-part-type="genus">Myloplus</tp:taxon-name-part> <tp:taxon-name-part taxon-name-part-type="species">zorroi</tp:taxon-name-part></tp:taxon-name></italic>, a new species from Rio Madeira Basin. <bold>A</bold> holotype, <named-content xmlns:xlink="http://www.w3.org/1999/xlink" content-type="dwc:institutional_code" xlink:type="simple"><named-content content-type="dwc:institutional_code" xlink:type="simple">INPA</named-content></named-content> 50880, female 326.2 mm <abbrev xmlns:xlink="http://www.w3.org/1999/xlink" xlink:title="standard length" xlink:type="simple">SL</abbrev> <bold>B</bold> paratype, <named-content xmlns:xlink="http://www.w3.org/1999/xlink" content-type="dwc:institutional_code" xlink:type="simple"><named-content content-type="dwc:institutional_code" xlink:type="simple">INPA</named-content></named-content> 50868, male 339.5 mm <abbrev xmlns:xlink="http://www.w3.org/1999/xlink" xlink:title="standard length" xlink:type="simple">SL</abbrev>. (Photographs by D. Bastos)</p></caption><graphic xmlns:xlink="http://www.w3.org/1999/xlink" xlink:href="zookeys-571-153-g001.jpg" position="float" orientation="portrait" xlink:type="simple" id="oo_80436.jpg"/></fig><fig id="F2" position="float" orientation="portrait"><label>Figure 2.</label><caption><p>Prepelvic area of abdomen in ventral view of <italic><tp:taxon-name><tp:taxon-name-part taxon-name-part-type="genus">Myloplus</tp:taxon-name-part> <tp:taxon-name-part taxon-name-part-type="species">zorroi</tp:taxon-name-part></tp:taxon-name></italic>. Paratype, <named-content xmlns:xlink="http://www.w3.org/1999/xlink" content-type="dwc:institutional_code" xlink:type="simple">MPEG</named-content> 30663, male, 244.5 mm <abbrev xmlns:xlink="http://www.w3.org/1999/xlink" xlink:title="standard length" xlink:type="simple">SL</abbrev>.</p></caption><graphic xmlns:xlink="http://www.w3.org/1999/xlink" xlink:href="zookeys-571-153-g002.jpg" position="float" orientation="portrait" xlink:type="simple" id="oo_80437.jpg"/></fig><fig id="F3" position="float" orientation="portrait"><label>Figure 3.</label><caption><p>Ventral view of skeletonized premaxilla. <bold>A</bold> <italic><tp:taxon-name><tp:taxon-name-part taxon-name-part-type="genus">Myloplus</tp:taxon-name-part> <tp:taxon-name-part taxon-name-part-type="species">rubripinnis</tp:taxon-name-part></tp:taxon-name></italic>, GEA 1301, 278 mm <abbrev xmlns:xlink="http://www.w3.org/1999/xlink" xlink:title="standard length" xlink:type="simple">SL</abbrev> <bold>B</bold> <italic><tp:taxon-name><tp:taxon-name-part taxon-name-part-type="genus">Myloplus</tp:taxon-name-part> <tp:taxon-name-part taxon-name-part-type="species">rhomboidalis</tp:taxon-name-part></tp:taxon-name></italic>, GEA 1500, 280 mm <abbrev xmlns:xlink="http://www.w3.org/1999/xlink" xlink:title="standard length" xlink:type="simple">SL</abbrev>. Scale bars: 5 mm.</p></caption><graphic xmlns:xlink="http://www.w3.org/1999/xlink" xlink:href="zookeys-571-153-g003.jpg" position="float" orientation="portrait" xlink:type="simple" id="oo_80438.jpg"/></fig></tp:treatment-sec><tp:treatment-sec sec-type="Description"><title>Description.</title><p>Morphometric data is presented in Table <xref ref-type="table" rid="T1">1</xref>. Body laterally compressed, ovoid profile, greatest body depth at dorsal-fin origin (Fig. <xref ref-type="fig" rid="F1">1a, b</xref>). Dorsal profile of head distinctly convex from upper lip to vertical through anterior nares, nearly concave or gently straight from that point to distal margin of supraoccipital spine, and distinctly convex <!--PageBreak-->from that point to dorsal-fin origin. Dorsal-fin base slightly convex. Profile straight from dorsal-fin terminus to adipose-fin origin. Ventral profile of head slightly concave; ventral profile of body distinctly convex. Caudal peduncle relatively short, profile of lower caudal peduncle slightly concave. Anal-fin base distinctly convex at its basal third.</p><table-wrap id="T1" position="float" orientation="portrait"><label>Table 1.</label><caption><p>Morphometric data of <italic><tp:taxon-name><tp:taxon-name-part taxon-name-part-type="genus">Myloplus</tp:taxon-name-part> <tp:taxon-name-part taxon-name-part-type="species">zorroi</tp:taxon-name-part></tp:taxon-name></italic> (N = 8). Range values include the holotype. <abbrev xmlns:xlink="http://www.w3.org/1999/xlink" xlink:type="simple">SD<def><p> = standard deviation</p></def></abbrev>.</p></caption><table id="TID0EUDAG" rules="all"><tbody><tr><th rowspan="1" colspan="1"/><th rowspan="1" colspan="1">Holotype</th><th rowspan="1" colspan="1">Range</th><th rowspan="1" colspan="1">Mean</th><th rowspan="1" colspan="1">
                    <abbrev xmlns:xlink="http://www.w3.org/1999/xlink" xlink:title="standard deviation" xlink:type="simple">SD</abbrev>
                  </th></tr><tr><td rowspan="1" colspan="1">Standard length (mm)</td><td rowspan="1" colspan="1">326.2</td><td rowspan="1" colspan="1">183.8–351.1</td><td rowspan="1" colspan="1">282.9</td><td rowspan="1" colspan="1">*</td></tr><tr><td rowspan="1" colspan="1"/><td rowspan="1" colspan="1"/><td rowspan="1" colspan="3">Percentages of standard length</td></tr><tr><td rowspan="1" colspan="1">Body depth</td><td rowspan="1" colspan="1">59.3</td><td rowspan="1" colspan="1">59.1–62.5</td><td rowspan="1" colspan="1">60.4</td><td rowspan="1" colspan="1">1.3</td></tr><tr><td rowspan="1" colspan="1">Head length</td><td rowspan="1" colspan="1">24.3</td><td rowspan="1" colspan="1">21.8–24.6</td><td rowspan="1" colspan="1">23.4</td><td rowspan="1" colspan="1">0.9</td></tr><tr><td rowspan="1" colspan="1">Supraoccipital process</td><td rowspan="1" colspan="1">26.0</td><td rowspan="1" colspan="1">25.9–29.6</td><td rowspan="1" colspan="1">27.8</td><td rowspan="1" colspan="1">1.3</td></tr><tr><td rowspan="1" colspan="1">Predorsal length</td><td rowspan="1" colspan="1">53.7</td><td rowspan="1" colspan="1">51.9–55.8</td><td rowspan="1" colspan="1">54.1</td><td rowspan="1" colspan="1">1.3</td></tr><tr><td rowspan="1" colspan="1">Dorsal-fin base length</td><td rowspan="1" colspan="1">29.2</td><td rowspan="1" colspan="1">27.6–30.1</td><td rowspan="1" colspan="1">29.0</td><td rowspan="1" colspan="1">0.7</td></tr><tr><td rowspan="1" colspan="1">Interdorsal length</td><td rowspan="1" colspan="1">12.1</td><td rowspan="1" colspan="1">11.4–12.7</td><td rowspan="1" colspan="1">12.1</td><td rowspan="1" colspan="1">0.5</td></tr><tr><td rowspan="1" colspan="1">Adipose-fin base length</td><td rowspan="1" colspan="1">6.7</td><td rowspan="1" colspan="1">5.6–6.7</td><td rowspan="1" colspan="1">6.1</td><td rowspan="1" colspan="1">0.4</td></tr><tr><td rowspan="1" colspan="1">Caudal peduncle depth</td><td rowspan="1" colspan="1">10.8</td><td rowspan="1" colspan="1">10.1–11.1</td><td rowspan="1" colspan="1">10.6</td><td rowspan="1" colspan="1">0.3</td></tr><tr><td rowspan="1" colspan="1">Anal-fin base length</td><td rowspan="1" colspan="1">33.6</td><td rowspan="1" colspan="1">32.3–35.3</td><td rowspan="1" colspan="1">33.7</td><td rowspan="1" colspan="1">1.0</td></tr><tr><td rowspan="1" colspan="1">Preanal length</td><td rowspan="1" colspan="1">77.6</td><td rowspan="1" colspan="1">72.5–79.1</td><td rowspan="1" colspan="1">76.9</td><td rowspan="1" colspan="1">1.9</td></tr><tr><td rowspan="1" colspan="1">Prepelvic length</td><td rowspan="1" colspan="1">58.7</td><td rowspan="1" colspan="1">54.7–59.0</td><td rowspan="1" colspan="1">57.5</td><td rowspan="1" colspan="1">1.4</td></tr><tr><td rowspan="1" colspan="1">Prepectoral length</td><td rowspan="1" colspan="1">24.6</td><td rowspan="1" colspan="1">23.5–25.3</td><td rowspan="1" colspan="1">24.5</td><td rowspan="1" colspan="1">0.6</td></tr><tr><td rowspan="1" colspan="1">Anal-pelvic distance</td><td rowspan="1" colspan="1">21.5</td><td rowspan="1" colspan="1">21.2–24.0</td><td rowspan="1" colspan="1">22.6</td><td rowspan="1" colspan="1">1.0</td></tr><tr><td rowspan="1" colspan="1">Pelvic-pectoral distance</td><td rowspan="1" colspan="1">36.1</td><td rowspan="1" colspan="1">32.3–36.1</td><td rowspan="1" colspan="1">34.1</td><td rowspan="1" colspan="1">1.4</td></tr><tr><td rowspan="1" colspan="1">Width of peduncle</td><td rowspan="1" colspan="1">5.1</td><td rowspan="1" colspan="1">3.7–5.3</td><td rowspan="1" colspan="1">4.4</td><td rowspan="1" colspan="1">0.7</td></tr><tr><td rowspan="1" colspan="1">Pectoral-fin length</td><td rowspan="1" colspan="1">20.4</td><td rowspan="1" colspan="1">19.1–20.9</td><td rowspan="1" colspan="1">20.2</td><td rowspan="1" colspan="1">0.6</td></tr><tr><td rowspan="1" colspan="1">Pelvic-fin length</td><td rowspan="1" colspan="1">15.5</td><td rowspan="1" colspan="1">13.9–16.1</td><td rowspan="1" colspan="1">15.0</td><td rowspan="1" colspan="1">0.7</td></tr><tr><td rowspan="1" colspan="1">First anal-fin lobe length</td><td rowspan="1" colspan="1">30.7</td><td rowspan="1" colspan="1">24.0–32.4</td><td rowspan="1" colspan="1">29.4</td><td rowspan="1" colspan="1">3.5</td></tr><tr><td rowspan="1" colspan="1">Second anal-fin lobe length</td><td rowspan="1" colspan="1">*</td><td rowspan="1" colspan="1">13.9–18.2</td><td rowspan="1" colspan="1">15.4</td><td rowspan="1" colspan="1">2.4</td></tr><tr><td rowspan="1" colspan="1">Dorsal-fin length</td><td rowspan="1" colspan="1">27.9</td><td rowspan="1" colspan="1">25.2–31.1</td><td rowspan="1" colspan="1">28.2</td><td rowspan="1" colspan="1">1.6</td></tr><tr><td rowspan="1" colspan="1">Distance dorsal-fin origin to anal-fin origin</td><td rowspan="1" colspan="1">64.9</td><td rowspan="1" colspan="1">62.0–65.9</td><td rowspan="1" colspan="1">64.6</td><td rowspan="1" colspan="1">1.1</td></tr><tr><td rowspan="1" colspan="1">Distance dorsal-fin end to anal-fin origin</td><td rowspan="1" colspan="1">49.0</td><td rowspan="1" colspan="1">46.9–49.6</td><td rowspan="1" colspan="1">48.5</td><td rowspan="1" colspan="1">0.9</td></tr><tr><td rowspan="1" colspan="1">Distance dorsal-fin end to anal-fin end</td><td rowspan="1" colspan="1">26.0</td><td rowspan="1" colspan="1">24.1–26.7</td><td rowspan="1" colspan="1">25.3</td><td rowspan="1" colspan="1">0.8</td></tr><tr><td rowspan="1" colspan="1"/><td rowspan="1" colspan="1"/><td rowspan="1" colspan="3">Percentages of head length</td></tr><tr><td rowspan="1" colspan="1">Snout length</td><td rowspan="1" colspan="1">31.2</td><td rowspan="1" colspan="1">29.3–33.7</td><td rowspan="1" colspan="1">31.4</td><td rowspan="1" colspan="1">1.4</td></tr><tr><td rowspan="1" colspan="1">Interorbital width</td><td rowspan="1" colspan="1">53.8</td><td rowspan="1" colspan="1">49.2–56.5</td><td rowspan="1" colspan="1">53.0</td><td rowspan="1" colspan="1">2.7</td></tr><tr><td rowspan="1" colspan="1">Head width</td><td rowspan="1" colspan="1">66.8</td><td rowspan="1" colspan="1">64.9–71.1</td><td rowspan="1" colspan="1">68.4</td><td rowspan="1" colspan="1">2.3</td></tr><tr><td rowspan="1" colspan="1">Postorbital distance</td><td rowspan="1" colspan="1">34.2</td><td rowspan="1" colspan="1">32.8–36.6</td><td rowspan="1" colspan="1">34.0</td><td rowspan="1" colspan="1">1.2</td></tr><tr><td rowspan="1" colspan="1">Fourth infraorbital width</td><td rowspan="1" colspan="1">16.2</td><td rowspan="1" colspan="1">14.6–19.6</td><td rowspan="1" colspan="1">16.9</td><td rowspan="1" colspan="1">1.4</td></tr><tr><td rowspan="1" colspan="1">Eye vertical diameter</td><td rowspan="1" colspan="1">27.4</td><td rowspan="1" colspan="1">27.3–35.4</td><td rowspan="1" colspan="1">30.9</td><td rowspan="1" colspan="1">2.9</td></tr><tr><td rowspan="1" colspan="1">Mouth length</td><td rowspan="1" colspan="1">17.6</td><td rowspan="1" colspan="1">14.4–18.2</td><td rowspan="1" colspan="1">16.9</td><td rowspan="1" colspan="1">1.4</td></tr><tr><td rowspan="1" colspan="1">Third infraorbital width</td><td rowspan="1" colspan="1">11.8</td><td rowspan="1" colspan="1">11.8–14.1</td><td rowspan="1" colspan="1">12.9</td><td rowspan="1" colspan="1">0.8</td></tr><tr><td rowspan="1" colspan="1">Cheek gap width</td><td rowspan="1" colspan="1">9.9</td><td rowspan="1" colspan="1">9.2–12.6</td><td rowspan="1" colspan="1">11.1</td><td rowspan="1" colspan="1">1.1</td></tr><tr><td rowspan="1" colspan="1">Mouth width</td><td rowspan="1" colspan="1">36.1</td><td rowspan="1" colspan="1">31.7–38.5</td><td rowspan="1" colspan="1">35.9</td><td rowspan="1" colspan="1">2.0</td></tr></tbody></table></table-wrap><p>Snout gently rounded, mouth terminal, slightly oriented dorsally; jaws equal in size. Labial row of premaxillary teeth separated from lingual row by a gap; five teeth in labial row and two teeth in lingual row (Fig. <xref ref-type="fig" rid="F4">4a</xref>). Premaxillary and dentary teeth molariform. Premaxillary teeth 1–3 of labial row with sharp edges, concave in lateral view, contralateral labial series separated by distinct gap, molariform teeth 1-2 with oval base, broad anteroposteriorly, molariform tooth 3 base rounded (Fig. <xref ref-type="fig" rid="F4">4a</xref>); 4 and 5 with elongate base anteroposteriorly, distinctly concave in lateral view, and cutting edge slightly curved internally. Premaxillary teeth 1'–2' of lingual row with base somewhat trapezoidal, with cutting edge curved, and concave labial face. Dentary with 5 (2) or 6* (6) teeth, first tricuspid, 2–5 bicuspid, anterior cusp largest. Symphyseal tooth posterior to main series present. Symphyseal teeth with blade-shaped anterior margin (Fig. <xref ref-type="fig" rid="F4">4b</xref>). Maxillary edentulous. First branchial arch with gill rakers elongated, stiff, and recurved. <!--PageBreak-->Epibranchial gill rakers 10 (1), 11 (1), or 13 (1). Ceratobranchial gill rakers 14 (1), 15 (1), or 18 (1); one gill raker at cartilage between ceratobranchial and epibranchial.</p><fig id="F4" position="float" orientation="portrait"><label>Figure 4.</label><caption><p>
          <italic><tp:taxon-name><tp:taxon-name-part taxon-name-part-type="genus">Myloplus</tp:taxon-name-part> <tp:taxon-name-part taxon-name-part-type="species">zorroi</tp:taxon-name-part></tp:taxon-name></italic>, a new species from Rio Roosevelt, Madeira Basin. Paratype, <named-content xmlns:xlink="http://www.w3.org/1999/xlink" content-type="dwc:institutional_code" xlink:type="simple">ZUEC</named-content> 10776, male, 246.5 mm <abbrev xmlns:xlink="http://www.w3.org/1999/xlink" xlink:title="standard length" xlink:type="simple">SL</abbrev>. <bold>A</bold> Premaxilla in ventral view, molariform teeth, labial and lingual rows interspaced <bold>B</bold> Dentary view <bold>C</bold> Premaxilla in lateral view. 1–5: Labial row of premaxillary teeth; 1'–2': Lingual row of premaxillary teeth; gap: Gap between the labial and lingual rows of the premaxillary teeth; sy: Symphyseal tooth; pmx: Premaxilla; ap: Ascending process of the premaxilla. Dashed line: premaxilla contour. Scale bar: 1 mm.</p></caption><graphic xmlns:xlink="http://www.w3.org/1999/xlink" xlink:href="zookeys-571-153-g004.jpg" position="float" orientation="portrait" xlink:type="simple" id="oo_80439.jpg"/></fig><p>Scales cycloid, lateral line with 80 (1), 81 (3), 82 (2), or 83* (2) perforated imbricate scales from supracleithrum to hypural joint; total perforated scales 85 (1), 86 (2), 87 (1), 88* (2), or 89 (2). Scale rows between dorsal-fin origin and lateral line 39 (1), 40* (3), 41 (2), or 42 (2). Scale rows between lateral line and pelvic-fin insertion 36 (2), 38* (2), 39 (2), 40 (1), or 42 (1). Circumpeduncular scales 34 (1), 35* (3), or 36 (4). Prepelvic serrae with 13 (1), 17 (2), 18 (2), or 19* (3) very reduced spines (Fig. <xref ref-type="fig" rid="F2">2</xref>), 8 (2), 9* (4), or 10 (2) simple postpelvic spines, and 5 (1), 6* (6), or 7 (1) double postpelvic spines. Total spines 28 (1), 31 (2), 33 (1), 34* (3), or 35 (1).</p><!--PageBreak--><p>Pectoral-fin rays i, 16 (2), i, 17 (5), or i, 18* (1). Pelvic-fin rays i, 7* (7), or i, 8 (1). Dorsal-fin origin at midbody preceded by strong forward-directed spine. Dorsal-fin rays ii* (4), or iii (4), and 20 (3), 21* (4), or 22 (1); anteriormost rays longest. Anal-fin rays iii (7), or iv* (1), and 32 (3), 33* (2), or 34 (3). Adipose fin with sub-rectangular distal margin. Caudal fin forked into lobes of similar size.</p><p>Total vertebrae 40 (1), or 41 (2). Predorsal vertebrae 10 (3). Postdorsal vertebrae 15 (2), or 16 (1). Vertebrae through last dorsal-fin pterygiophore and first anal-fin pterygiophore 2 (1), or 3 (2). Supraneurals 6 (3). Neurocranium in lateral view high, short, triangular, with concavity at epiphyseal bar level. Ascending process of premaxilla broader from its base to tip, with slightly rounded edge (Fig. <xref ref-type="fig" rid="F4">4c</xref>). Lateral process of premaxilla after the last labial premaxillary tooth well developed, its length almost or more than three times the base length of the most posterior labial premaxillary tooth. Mesethmoid in dorsal view short, triangular, with broad base. Cranial fontanel elongated, with epiphyseal bar dividing anterior cranial fontanel and posterior cranial fontanel in equal parts. Dorsal process of supraoccipital spine very high.</p><p>
            <italic>Color in alcohol</italic>. Ground coloration silver brownish to yellowish silver, with pale hues. Darker coloration on humeral region. Overall pigmentation of head above eye somewhat darker than that of adjoining areas. Body more yellowish postero-ventrally on anal-fin region. Darker blotches, irregular in size and shape, scattered on the flanks (Fig. <xref ref-type="fig" rid="F1">1a, b</xref>) mainly in males. Dorsal, anal, and caudal fins somewhat yellowish, with distal margins darker, most conspicuous on the caudal fin. Pectoral and adipose fins overall hyaline. Pelvic fin hyaline with distal margin darker. Edge of teeth brownish (Fig. <xref ref-type="fig" rid="F4">4a–c</xref>).</p><p>
            <italic>Color in life</italic>. Based on photos of specimens collected by sport fishermen at Rio Aripuanã, <italic><tp:taxon-name><tp:taxon-name-part taxon-name-part-type="genus">Myloplus</tp:taxon-name-part> <tp:taxon-name-part taxon-name-part-type="species">zorroi</tp:taxon-name-part></tp:taxon-name></italic> sp. n,. has ground coloration reddish silver, inconspicuous darker marks distributed on flanks, dorsum and head more darkened, and belly pale yellow. Dorsal, adipose, anal, and caudal fins yellowish brown.</p><p>
            <italic>Sexual dimorphism</italic>. The main secondary feature in mature males of <italic><tp:taxon-name><tp:taxon-name-part taxon-name-part-type="genus">Myloplus</tp:taxon-name-part> <tp:taxon-name-part taxon-name-part-type="species">zorroi</tp:taxon-name-part></tp:taxon-name></italic> sp. n. is the additional anal-fin lobe centered on the 14<sup>th</sup> branched ray (Fig. <xref ref-type="fig" rid="F1">1b</xref>). Darker and irregularly shaped blotches are present over flanks at maturity (Fig. <xref ref-type="fig" rid="F1">1a, b</xref>). Filamentous extensions on dorsal fin and stiff hooks laterally curved on anal fin found in species of <italic><tp:taxon-name><tp:taxon-name-part taxon-name-part-type="genus">Tometes</tp:taxon-name-part></tp:taxon-name></italic>, <italic><tp:taxon-name><tp:taxon-name-part taxon-name-part-type="genus">Myleus</tp:taxon-name-part></tp:taxon-name></italic>, <italic><tp:taxon-name><tp:taxon-name-part taxon-name-part-type="genus">Mylesinus</tp:taxon-name-part></tp:taxon-name></italic>, and other <italic><tp:taxon-name><tp:taxon-name-part taxon-name-part-type="genus">Myloplus</tp:taxon-name-part></tp:taxon-name></italic> species were not present in three examined males of <italic><tp:taxon-name><tp:taxon-name-part taxon-name-part-type="genus">Myloplus</tp:taxon-name-part> <tp:taxon-name-part taxon-name-part-type="species">zorroi</tp:taxon-name-part></tp:taxon-name></italic> sp. n.</p></tp:treatment-sec><tp:treatment-sec sec-type="Distribution"><title>Distribution.</title><p>
            <italic><tp:taxon-name><tp:taxon-name-part taxon-name-part-type="genus">Myloplus</tp:taxon-name-part> <tp:taxon-name-part taxon-name-part-type="species">zorroi</tp:taxon-name-part></tp:taxon-name></italic> is known from Aripuanã and Roosevelt rivers, two tributaries of the Rio Madeira basin (Fig. <xref ref-type="fig" rid="F5">5</xref>). The presence of the new species within a conservation unit was confirmed from the records for Rio Roosevelt in the area of the Campos Amazônicos National Park (formerly known as: Marmelos Conservation Area BX044), located on the boundaries of the Amazonas and Rondônia States, Brazil.</p><fig id="F5" position="float" orientation="portrait"><label>Figure 5.</label><caption><p>Collecting localities of <italic><tp:taxon-name><tp:taxon-name-part taxon-name-part-type="genus">Myloplus</tp:taxon-name-part> <tp:taxon-name-part taxon-name-part-type="species">zorroi</tp:taxon-name-part></tp:taxon-name></italic> in Rio Madeira Basin represented by the star and diamonds, (<styled-content style="color:red;">★</styled-content>) type locality.</p></caption><graphic xmlns:xlink="http://www.w3.org/1999/xlink" xlink:href="zookeys-571-153-g005.jpg" position="float" orientation="portrait" xlink:type="simple" id="oo_80440.jpg"/></fig></tp:treatment-sec><tp:treatment-sec sec-type="Habitat"><title>Habitat.</title><p>The type locality of <italic><tp:taxon-name><tp:taxon-name-part taxon-name-part-type="genus">Myloplus</tp:taxon-name-part> <tp:taxon-name-part taxon-name-part-type="species">zorroi</tp:taxon-name-part></tp:taxon-name></italic> is a moderately to rapidly flowing, clear-water river running over rocky and sandy bottoms (Fig. <xref ref-type="fig" rid="F6">6</xref>), with a depth ranging from approximately 2 m to at the most 8 m, and a mean width of 320 m. The river is surrounded by extensive riparian vegetation that is mainly composed of ombrophilous forest and is located at an elevation of approximately 78 m above sea level. Water flow in the main channel is significantly reduced during the dry season (June–September), <!--PageBreak-->with most of the inflow restricted to small channels with rapids and extensive spread of rock outcrops scattered along the course of the main river. The records of <italic><tp:taxon-name><tp:taxon-name-part taxon-name-part-type="genus">Myloplus</tp:taxon-name-part> <tp:taxon-name-part taxon-name-part-type="species">zorroi</tp:taxon-name-part></tp:taxon-name></italic> in Rio Roosevelt were collected close to the vegetated edge, while the specimens collected in Rio Aripuanã were made around the rapids of Corredeira dos Periquitos and Salto de Dardanelos.</p><fig id="F6" position="float" orientation="portrait"><label>Figure 6.</label><caption><p>Corredeira dos Periquitos, Rio Aripuanã, type locality of <italic><tp:taxon-name><tp:taxon-name-part taxon-name-part-type="genus">Myloplus</tp:taxon-name-part> <tp:taxon-name-part taxon-name-part-type="species">zorroi</tp:taxon-name-part></tp:taxon-name></italic>, Rio Madeira Basin, Brazil.</p></caption><graphic xmlns:xlink="http://www.w3.org/1999/xlink" xlink:href="zookeys-571-153-g006.jpg" position="float" orientation="portrait" xlink:type="simple" id="oo_80441.jpg"/></fig></tp:treatment-sec><tp:treatment-sec sec-type="Etymology"><title>Etymology.</title><p>The specific name ‘<italic>zorroi</italic>’ is dedicated to Mauricio Camargo-Zorro, a researcher at the Instituto Federal de Educação, Ciência e Tecnologia, in recognition of his invaluable contribution to the fish fauna inventory from the Marmelos Conservation Area. The name ‘<italic>zorroi</italic>’ also alludes to the Latin-American fictional character ‘Zorro’, which was the secret identity of Don Diego de la Vega, because the special features “masked” this fish as <italic><tp:taxon-name><tp:taxon-name-part taxon-name-part-type="genus">Tometes</tp:taxon-name-part></tp:taxon-name></italic>, concealing its true identity.</p></tp:treatment-sec><ref-list><ref id="B4"><mixed-citation xmlns:xlink="http://www.w3.org/1999/xlink" xlink:type="simple">
          <person-group><name name-style="western"><surname>Camargo</surname><given-names>M</given-names></name><name name-style="western"><surname>Giarrizzo</surname><given-names>T</given-names></name></person-group> (<year>2007</year>) <article-title>Fish, Marmelos Conservation Area (BX044), Madeira River basin, states of Amazonas and Rondônia, Brazil.</article-title> <source>Check List</source> <volume>3</volume>(<issue>4</issue>): <fpage>291</fpage>–<lpage>296</lpage>. doi: <ext-link xlink:type="simple" ext-link-type="doi" xlink:href="10.15560/3.4.291">10.15560/3.4.291</ext-link></mixed-citation></ref></ref-list></tp:taxon-treatment>
